# Supplementary material for: purgeR: inbreeding and purging in pedigreed populations
Source: Bioinformatics. 2021 Aug 18;38(2):564–5. doi: 10.1093/bioinformatics/btab599 (PMC8723146; doi:10.1093/bioinformatics/btab599)
Supplement: btab599_Supplementary_Data [file btab599_supplementary_data.zip]

Archive with 5 entries (5 files):
- File S1.pdf
- File S2.pdf
- File S3.pdf
- File S4.pdf
- Table S1.xlsx
