# Supplementary material for: purgeR: inbreeding and purging in pedigreed populations
Source: Bioinformatics. 2021 Aug 18;38(2):564–5. doi: 10.1093/bioinformatics/btab599 (PMC8723146; doi:10.1093/bioinformatics/btab599)
Supplement: btab599_Supplementary_Data [file btab599_supplementary_data.zip › Table S1.xlsx]

## Sheet: Table 1
# Table S1. Pedigreed population simulated in SLiM.
# 'id', 'dam', and 'sire' columns identify individual, mother and father identities. Values of zero indicate unknown ancestry.
# Individual fitness (w), inbreeding load (b) and generation number are also provided.
id	dam	sire	w	b	generation
1	0	0	1	4.35	1
2	0	0	1	3.45	1
3	0	0	0.343	4.05	1
4	0	0	0.7	4.35	1
5	0	0	0.7	3.3	1
6	0	0	1	4.95	1
7	0	0	1	4.5	1
8	0	0	0.7	4.35	1
9	0	0	1	6	1
10	0	0	1	4.2	1
11	0	0	1	5.25	1
12	0	0	0.49	5.55	1
13	0	0	0.7	3.3	1
14	0	0	1	4.8	1
15	0	0	1	4.05	1
16	0	0	1	4.95	1
17	0	0	1	4.2	1
18	0	0	1	4.8	1
19	0	0	1	4.65	1
20	0	0	1	3.3	1
21	0	0	1	4.95	1
22	0	0	0.49	4.5	1
23	0	0	0.7	4.8	1
24	0	0	1	4.2	1
25	0	0	0.7	4.05	1
26	9	14	0.7	6	2
27	13	15	0.7	3.75	2
28	1	9	1	5.55	2
29	21	25	1	4.05	2
30	24	13	1	3.9	2
31	23	1	0.7	4.95	2
32	16	19	1	4.95	2
33	2	21	1	4.5	2
34	19	16	0.7	4.65	2
35	10	19	1	4.65	2
36	25	10	1	4.35	2
37	21	11	1	3.45	2
38	11	6	0.7	5.1	2
39	11	7	1	4.65	2
40	6	25	1	5.25	2
41	6	14	1	4.8	2
42	24	9	0.49	5.25	2
43	18	1	1	3.6	2
44	13	22	0.7	3.15	2
45	10	12	1	5.25	2
46	16	8	1	4.05	2
47	6	22	1	4.95	2
48	9	14	1	5.7	2
49	13	4	1	3.6	2
50	9	5	1	4.95	2
51	48	49	1	4.8	3
52	47	35	0.7	4.65	3
53	47	36	1	4.65	3
54	34	35	0.49	4.5	3
55	50	37	1	4.35	3
56	43	37	1	3.6	3
57	36	33	0.7	3.6	3
58	48	44	0.7	3.6	3
59	47	38	0.2401	3.9	3
60	38	50	1	4.5	3
61	32	36	1	4.2	3
62	36	47	0.7	4.05	3
63	50	47	1	3.6	3
64	47	38	0.49	4.5	3
65	30	48	0.7	4.2	3
66	33	36	1	4.95	3
67	48	40	0.49	5.55	3
68	50	29	1	4.65	3
69	37	45	1	3	3
70	47	36	0.7	5.25	3
71	27	30	1	2.85	3
72	35	50	1	4.95	3
73	48	40	0.343	6.6	3
74	39	45	1	5.25	3
75	38	43	1	3.9	3
76	55	68	0.16807	4.8	4
77	61	71	1	3.45	4
78	61	72	0.7	4.2	4
79	51	67	0.16807	3.6	4
80	68	74	1	5.25	4
81	67	63	0.49	4.05	4
82	56	65	0.7	4.2	4
83	63	69	1	3.9	4
84	60	75	0.2401	4.2	4
85	62	56	1	3.75	4
86	72	53	0.7	4.95	4
87	54	56	1	4.95	4
88	53	59	0.49	4.2	4
89	53	67	0.7	4.95	4
90	75	65	0.7	4.5	4
91	55	57	1	4.35	4
92	56	68	0.7	4.8	4
93	67	75	0.49	5.4	4
94	60	68	0.49	4.2	4
95	74	53	0.49	4.2	4
96	60	53	1	3.45	4
97	51	68	0.49	4.95	4
98	63	73	1	5.4	4
99	60	72	0.7	4.2	4
100	56	57	1	3.75	4
101	80	95	0.2401	3.3	5
102	81	81	0.0138413	1.8	5
103	87	94	1	5.4	5
104	95	90	0.7	5.4	5
105	92	90	0.7	4.95	5
106	85	89	1	4.35	5
107	93	94	0.7	4.8	5
108	92	86	1	3.9	5
109	98	99	1	5.1	5
110	88	85	0.7	3.6	5
111	86	80	0.49	4.2	5
112	100	86	0.7	3.6	5
113	94	96	0.2401	3.45	5
114	83	80	0.49	3.6	5
115	92	80	0.343	4.05	5
116	87	82	0.7	4.5	5
117	89	91	0.7	4.8	5
118	85	91	1	4.5	5
119	93	83	0.7	4.2	5
120	89	80	0.49	4.5	5
121	92	78	0.7	4.2	5
122	80	87	0.7	4.8	5
123	95	96	0.7	4.05	5
124	91	78	0.49	4.05	5
125	99	83	0.7	4.5	5
126	108	107	0.7	4.2	6
127	117	121	0.49	4.8	6
128	106	112	0.49	3.3	6
129	121	104	0.7	4.95	6
130	106	108	0.49	3.15	6
131	106	125	0.7	5.25	6
132	122	108	0.7	3.75	6
133	110	108	1	3.45	6
134	121	118	0.7	4.8	6
135	104	104	0.0197733	2.4	6
136	110	111	0.49	4.5	6
137	105	107	0.49	3.15	6
138	106	125	1	3.75	6
139	108	120	0.7	4.2	6
140	104	111	0.343	4.35	6
141	116	113	1	3.9	6
142	119	106	0.2401	3.75	6
143	112	106	0.7	3.45	6
144	118	118	0.2401	2.25	6
145	116	119	1	4.5	6
146	107	124	0.49	5.1	6
147	114	114	0.0823543	1.5	6
148	103	104	0.343	3	6
149	112	124	0.343	3.6	6
150	112	121	0.7	3.45	6
151	130	149	1	4.8	7
152	145	137	0.49	3.3	7
153	129	126	0.49	4.2	7
154	143	134	1	3.9	7
155	137	145	0.343	3	7
156	150	138	1	4.65	7
157	144	145	0.49	5.1	7
158	131	141	1	4.65	7
159	130	131	0.16807	3	7
160	132	136	0.7	2.85	7
161	139	133	0.7	3.6	7
162	145	150	0.49	3.45	7
163	145	143	0.49	3.6	7
164	142	149	1	5.1	7
165	139	143	0.7	3.15	7
166	141	136	0.7	4.95	7
167	132	131	0.7	4.35	7
168	126	148	0.49	4.2	7
169	131	133	0.7	4.05	7
170	131	149	1	5.25	7
171	138	143	0.49	2.85	7
172	145	145	0.0403536	2.1	7
173	145	140	0.49	4.35	7
174	141	145	0.343	3.45	7
175	145	142	0.16807	3.45	7
176	165	158	0.49	2.85	8
177	173	151	0.7	4.05	8
178	170	166	0.7	4.2	8
179	157	164	0.343	3.9	8
180	167	154	0.7	3.45	8
181	152	164	0.49	4.5	8
182	156	162	0.2401	3.3	8
183	158	155	0.7	4.65	8
184	162	155	0.49	2.85	8
185	170	167	0.16807	3.9	8
186	151	156	0.7	4.05	8
187	165	166	0.49	3.75	8
188	164	158	1	5.7	8
189	151	164	0.117649	3.45	8
190	163	170	0.49	4.05	8
191	170	163	0.343	3.75	8
192	152	167	0.7	3.15	8
193	153	154	1	3.45	8
194	156	154	0.343	4.2	8
195	164	170	0.49	3.75	8
196	161	169	0.2401	3.6	8
197	166	168	0.343	4.2	8
198	174	154	0.7	4.65	8
199	169	164	0.7	4.2	8
200	154	160	1	3.3	8
201	176	200	0.49	3	9
202	178	177	0.49	4.65	9
203	199	183	0.49	4.05	9
204	188	187	0.343	4.2	9
205	193	186	0.49	3	9
206	199	180	1	3.45	9
207	193	194	0.49	3.45	9
208	200	182	0.7	3.15	9
209	186	183	0.49	3.45	9
210	184	188	0.343	3.9	9
211	191	184	0.49	2.7	9
212	177	193	0.343	3.45	9
213	180	190	0.49	4.35	9
214	178	181	0.7	4.35	9
215	187	186	0.343	3.6	9
216	177	183	0.117649	4.05	9
217	197	188	0.343	6.3	9
218	183	188	0.2401	3.6	9
219	178	198	1	4.5	9
220	185	177	0.49	5.25	9
221	195	198	0.7	3.9	9
222	188	188	0.0096889	2.85	9
223	200	193	0.49	2.25	9
224	188	193	0.7	3.75	9
225	186	184	1	3.45	9
226	203	219	1	4.5	10
227	221	204	0.7	4.65	10
228	215	224	0.7	4.65	10
229	208	209	0.7	3.3	10
230	218	214	0.343	3.45	10
231	206	212	1	4.05	10
232	206	225	1	3.15	10
233	210	224	0.117649	3.3	10
234	214	220	0.49	4.5	10
235	223	211	1	3.15	10
236	201	213	0.49	3.9	10
237	202	206	0.49	3.45	10
238	221	206	1	3.6	10
239	224	225	0.16807	2.1	10
240	201	208	0.343	3	10
241	223	201	1	2.1	10
242	208	214	0.49	3	10
243	225	212	0.16807	2.85	10
244	205	221	1	3.75	10
245	202	225	0.49	3.15	10
246	225	211	0.343	2.85	10
247	201	209	0.49	2.85	10
248	225	209	0.49	3.3	10
249	224	213	0.49	3.6	10
250	202	210	0.343	4.35	10
251	250	244	0.7	4.05	11
252	236	250	0.49	4.35	11
253	248	241	0.7	3.15	11
254	227	235	1	4.5	11
255	247	227	0.7	4.05	11
256	235	227	0.343	3.3	11
257	227	242	0.49	4.35	11
258	241	229	0.49	2.7	11
259	227	228	0.49	3.15	11
260	244	238	0.49	3.3	11
261	231	228	0.7	3.6	11
262	244	234	0.7	4.2	11
263	230	231	0.7	3.3	11
264	242	237	0.343	3.3	11
265	229	242	0.343	3.3	11
266	236	246	0.49	3.45	11
267	228	240	0.7	3.6	11
268	231	228	0.16807	3.9	11
269	241	242	1	2.85	11
270	227	228	0.7	5.55	11
271	237	247	1	3.45	11
272	248	235	0.49	3.45	11
273	231	244	0.49	2.55	11
274	232	241	0.7	2.7	11
275	240	242	0.2401	2.4	11
276	269	267	0.7	2.7	12
277	255	270	0.49	4.05	12
278	252	252	0.117649	3.3	12
279	271	275	0.343	2.85	12
280	261	271	0.7	2.4	12
281	252	271	0.49	3.3	12
282	255	264	0.7	3.9	12
283	271	255	0.343	3.15	12
284	255	261	0.7	4.05	12
285	254	257	0.16807	4.8	12
286	269	262	0.49	3.15	12
287	263	263	0.16807	1.35	12
288	272	261	0.49	3.45	12
289	273	255	0.7	3.75	12
290	259	271	1	4.05	12
291	259	270	0.117649	2.4	12
292	256	266	0.49	3.6	12
293	271	270	0.7	4.8	12
294	271	257	0.7	3.15	12
295	273	274	0.2401	1.65	12
296	274	252	0.7	3.45	12
297	271	262	0.343	3	12
298	267	272	0.49	3.6	12
299	262	274	0.7	3.6	12
300	267	254	0.343	3.6	12
301	295	279	0.49	2.55	13
302	276	290	0.49	3	13
303	293	297	0.7	4.65	13
304	287	279	0.49	3.15	13
305	288	282	1	4.35	13
306	299	282	0.343	3.15	13
307	286	296	0.49	3.75	13
308	289	289	0.117649	2.25	13
309	289	292	0.49	4.05	13
310	298	286	0.49	3.9	13
311	279	299	0.49	3	13
312	297	290	1	3.3	13
313	300	290	0.7	3.45	13
314	282	300	0.49	3.3	13
315	297	288	1	3.6	13
316	280	292	1	2.85	13
317	290	298	0.16807	2.85	13
318	286	296	0.7	3.6	13
319	278	285	0.49	5.7	13
320	280	286	0.49	3	13
321	280	279	0.343	2.25	13
322	288	283	1	4.2	13
323	299	299	0.117649	2.25	13
324	299	299	0.0197733	1.35	13
325	276	299	0.7	2.55	13
326	309	318	0.7	4.2	14
327	312	316	0.343	2.7	14
328	305	312	0.7	3.45	14
329	310	302	0.7	3.75	14
330	321	306	0.49	2.7	14
331	311	304	0.343	2.25	14
332	304	322	0.49	2.4	14
333	309	313	0.16807	3.45	14
334	310	313	0.49	3.9	14
335	316	311	0.343	3	14
336	301	321	0.2401	2.1	14
337	322	302	0.7	2.7	14
338	302	316	0.7	3.15	14
339	304	316	0.2401	1.8	14
340	316	316	0.057648	1.2	14
341	313	322	0.49	2.7	14
342	322	310	0.343	3.15	14
343	309	309	0.057648	2.55	14
344	322	317	0.2401	3.45	14
345	325	315	0.7	1.8	14
346	314	311	0.49	3.45	14
347	304	314	0.49	3.15	14
348	315	305	0.49	3.15	14
349	313	301	1	3.9	14
350	316	305	0.49	2.85	14
351	349	346	0.343	3.6	15
352	329	332	0.49	3.9	15
353	348	345	0.7	2.85	15
354	346	332	0.49	2.4	15
355	338	346	0.343	2.85	15
356	345	329	0.2401	2.4	15
357	330	331	0.16807	2.4	15
358	334	346	0.343	4.2	15
359	346	348	0.49	4.65	15
360	341	329	0.49	4.05	15
361	346	336	0.343	2.4	15
362	337	332	0.16807	2.4	15
363	329	334	0.343	2.85	15
364	350	341	0.7	2.55	15
365	339	348	0.7	3.45	15
366	345	335	1	2.4	15
367	346	329	1	3.9	15
368	347	345	1	2.85	15
369	341	330	0.49	3.45	15
370	345	337	0.7	2.25	15
371	336	331	0.49	2.7	15
372	326	347	0.49	2.7	15
373	347	348	0.7	2.85	15
374	341	346	0.343	2.4	15
375	331	338	1	3.3	15
376	358	362	0.16807	3.9	16
377	373	366	0.7	2.4	16
378	363	367	0.7	3.3	16
379	351	357	0.117649	2.7	16
380	354	353	0.7	3.3	16
381	369	351	0.0823543	3.15	16
382	364	354	0.7	3.3	16
383	352	366	0.7	2.25	16
384	357	370	0.343	2.7	16
385	370	352	0.16807	2.4	16
386	361	364	0.7	2.85	16
387	366	370	0.49	1.8	16
388	364	373	0.7	1.95	16
389	354	368	0.7	2.55	16
390	373	367	1	3	16
391	357	372	0.343	2.7	16
392	375	370	0.49	1.8	16
393	359	366	0.16807	2.25	16
394	366	359	0.49	3.3	16
395	373	370	1	3	16
396	364	370	0.49	2.1	16
397	366	352	1	2.55	16
398	367	353	0.7	2.85	16
399	369	364	0.16807	2.7	16
400	364	365	0.49	2.4	16
401	387	383	0.49	1.5	17
402	398	397	0.49	1.65	17
403	395	395	0.16807	1.35	17
404	378	378	0.0403536	1.5	17
405	400	392	0.49	1.65	17
406	400	397	1	3.15	17
407	385	377	0.49	2.4	17
408	384	378	0.49	2.55	17
409	386	378	0.7	3.3	17
410	388	395	0.7	2.7	17
411	378	386	0.7	3	17
412	398	400	0.2401	2.4	17
413	377	377	0.2401	1.2	17
414	392	386	0.343	2.25	17
415	388	394	0.2401	1.65	17
416	377	382	0.49	2.4	17
417	399	380	0.49	3.6	17
418	400	389	1	2.55	17
419	389	382	0.7	2.7	17
420	384	395	0.49	2.25	17
421	382	383	0.343	2.4	17
422	398	383	1	2.4	17
423	389	387	1	2.55	17
424	388	390	0.7	2.25	17
425	392	382	0.49	3	17
426	409	423	0.16807	2.7	18
427	410	420	0.16807	2.25	18
428	423	423	0.49	1.05	18
429	411	402	0.343	1.65	18
430	420	416	0.343	2.4	18
431	402	408	0.343	2.25	18
432	410	405	1	2.7	18
433	420	419	0.49	2.25	18
434	414	415	0.49	2.7	18
435	423	424	0.49	2.7	18
436	425	412	0.343	2.4	18
437	403	419	0.7	2.85	18
438	402	411	1	1.95	18
439	406	405	0.49	1.95	18
440	406	423	1	3.15	18
441	401	420	0.343	2.55	18
442	405	420	0.7	2.25	18
443	406	411	0.7	2.1	18
444	406	406	0.117649	1.35	18
445	423	423	0.2401	1.5	18
446	411	409	0.343	3.6	18
447	419	415	0.7	2.4	18
448	406	423	1	2.25	18
449	418	416	0.343	2.1	18
450	409	401	0.343	2.25	18
451	427	435	0.343	3.15	19
452	438	444	1	2.1	19
453	428	432	0.49	1.2	19
454	445	440	0.7	2.85	19
455	428	429	1	1.95	19
456	437	448	0.49	2.25	19
457	445	433	0.7	2.1	19
458	443	435	0.7	1.8	19
459	439	449	0.343	2.55	19
460	432	440	0.7	3.45	19
461	442	450	0.2401	1.5	19
462	437	428	1	2.55	19
463	437	431	0.7	2.85	19
464	448	434	0.7	2.55	19
465	443	448	0.7	2.1	19
466	442	449	0.49	2.85	19
467	448	439	0.7	1.65	19
468	428	428	0.343	0.6	19
469	432	448	0.7	2.25	19
470	447	448	0.7	2.4	19
471	439	447	0.49	1.65	19
472	428	449	1	1.5	19
473	438	430	0.7	2.1	19
474	433	443	1	3.15	19
475	431	450	0.49	2.1	19
476	461	468	0.7	1.5	20
477	461	472	0.7	1.95	20
478	460	455	0.7	2.85	20
479	452	459	0.343	1.8	20
480	460	459	0.49	3	20
481	458	459	0.49	1.65	20
482	459	455	0.7	3.15	20
483	455	471	0.49	2.1	20
484	456	462	0.7	2.4	20
485	473	462	1	1.8	20
486	474	471	1	2.85	20
487	460	467	0.49	2.25	20
488	464	474	1	2.7	20
489	469	473	0.49	2.55	20
490	462	457	0.49	1.8	20
491	452	453	0.7	1.65	20
492	473	474	1	2.25	20
493	472	463	1	1.95	20
494	452	467	0.343	1.2	20
495	452	453	0.49	1.95	20
496	465	463	0.49	2.1	20
497	453	452	0.49	1.05	20
498	463	470	0.49	2.25	20
499	452	452	0.16807	0.75	20
500	474	466	0.2401	2.25	20
501	492	498	1	2.7	21
502	482	493	0.49	2.1	21
503	483	478	0.7	2.7	21
504	493	496	0.343	1.65	21
505	492	495	0.7	1.95	21
506	491	492	0.49	1.8	21
507	488	486	0.7	1.8	21
508	487	489	0.49	3.15	21
509	479	492	0.7	2.25	21
510	477	485	0.7	1.65	21
511	477	481	0.49	1.95	21
512	486	491	1	2.4	21
513	485	497	1	1.5	21
514	477	486	0.49	2.55	21
515	488	490	1	2.85	21
516	490	482	0.49	2.1	21
517	496	489	0.7	2.85	21
518	485	476	0.7	1.65	21
519	493	491	1	1.65	21
520	476	483	0.343	1.8	21
521	488	477	1	2.55	21
522	482	491	1	1.95	21
523	495	489	0.7	2.4	21
524	480	491	0.7	2.4	21
525	483	493	0.343	2.25	21
526	515	517	0.7	1.95	22
527	506	501	0.16807	1.2	22
528	517	512	0.7	2.85	22
529	522	522	0.49	0.75	22
530	521	513	1	2.1	22
531	515	518	0.7	2.55	22
532	523	517	0.343	1.95	22
533	522	522	0.2401	1.05	22
534	517	517	0.343	1.8	22
535	512	507	1	2.4	22
536	519	517	1	2.1	22
537	512	518	0.7	1.65	22
538	521	504	0.343	1.65	22
539	503	506	0.343	1.8	22
540	523	508	0.2401	2.1	22
541	521	524	0.49	2.4	22
542	513	515	0.7	1.8	22
543	503	516	0.49	1.5	22
544	520	512	1	1.65	22
545	505	519	0.7	2.1	22
546	505	503	0.49	1.5	22
547	511	520	0.49	2.85	22
548	505	517	0.49	1.95	22
549	508	501	1	3.3	22
550	517	522	0.343	1.35	22
551	526	546	0.7	2.25	23
552	535	526	1	3.3	23
553	534	530	0.49	1.5	23
554	544	538	0.49	1.35	23
555	549	529	0.343	1.5	23
556	546	528	0.343	2.25	23
557	538	548	0.7	2.25	23
558	535	543	1	1.8	23
559	547	547	0.117649	1.65	23
560	548	538	0.49	1.5	23
561	528	549	1	3	23
562	541	542	0.343	1.95	23
563	536	536	0.2401	1.2	23
564	530	542	0.7	1.8	23
565	538	549	0.2401	2.4	23
566	547	542	0.49	2.4	23
567	536	536	0.343	1.5	23
568	542	537	0.7	2.25	23
569	544	540	0.49	2.1	23
570	545	535	0.7	1.8	23
571	530	545	0.7	2.4	23
572	537	535	1	1.95	23
573	532	549	0.49	2.55	23
574	530	537	1	1.8	23
575	542	537	1	1.8	23
576	560	566	0.7	1.8	24
577	555	558	0.7	1.95	24
578	568	562	0.117649	1.2	24
579	552	568	0.343	2.4	24
580	561	571	1	1.5	24
581	574	561	1	2.1	24
582	554	555	0.49	1.8	24
583	551	552	0.7	2.4	24
584	554	573	0.7	2.55	24
585	572	574	0.49	1.65	24
586	568	574	0.49	1.5	24
587	574	558	0.49	1.05	24
588	564	552	0.7	1.95	24
589	557	556	0.343	2.1	24
590	551	572	1	3.15	24
591	554	560	0.2401	0.9	24
592	573	555	0.343	1.95	24
593	551	572	0.7	2.55	24
594	564	572	0.7	1.2	24
595	564	569	1	1.65	24
596	557	568	0.7	1.5	24
597	558	567	1	1.8	24
598	571	573	0.7	2.1	24
599	555	575	0.7	1.95	24
600	573	573	0.117649	1.65	24
601	594	594	0.2401	0.45	25
602	599	596	0.7	2.1	25
603	577	599	0.343	1.5	25
604	588	576	1	2.25	25
605	583	584	0.49	2.4	25
606	577	580	0.49	1.2	25
607	584	598	0.49	1.35	25
608	599	580	0.7	1.35	25
609	595	597	0.49	1.65	25
610	598	587	0.7	2.4	25
611	595	588	0.7	1.95	25
612	599	595	0.7	1.65	25
613	588	576	1	1.65	25
614	588	578	0.2401	1.35	25
615	596	597	0.7	1.65	25
616	580	582	1	2.1	25
617	590	598	0.49	2.85	25
618	597	587	1	1.65	25
619	595	597	1	1.65	25
620	595	590	0.7	1.5	25
621	585	591	0.49	1.95	25
622	587	598	1	1.65	25
623	599	580	0.49	2.25	25
624	598	595	1	1.8	25
625	595	576	0.7	0.9	25
626	622	615	0.7	1.65	26
627	609	624	0.49	1.8	26
628	621	625	0.7	1.35	26
629	625	623	0.49	1.35	26
630	609	620	0.7	1.65	26
631	619	602	1	2.4	26
632	607	605	0.2401	1.35	26
633	609	622	1	1.65	26
634	604	604	0.16807	1.2	26
635	621	622	1	1.95	26
636	602	616	0.49	1.5	26
637	625	617	0.7	2.55	26
638	624	611	1	1.95	26
639	611	607	0.49	2.1	26
640	624	604	0.7	1.8	26
641	614	617	0.343	2.4	26
642	609	602	0.2401	1.5	26
643	609	622	0.7	1.95	26
644	625	602	0.7	1.35	26
645	606	602	0.49	1.35	26
646	619	607	1	1.05	26
647	611	606	0.7	1.8	26
648	620	602	0.49	1.35	26
649	622	618	0.7	1.2	26
650	618	606	0.7	1.8	26
651	640	639	0.7	1.95	27
652	630	635	1	1.95	27
653	640	630	0.49	1.8	27
654	633	630	0.343	1.35	27
655	647	631	0.49	1.8	27
656	650	644	1	2.4	27
657	646	631	0.7	1.35	27
658	642	645	0.2401	1.65	27
659	639	649	0.343	2.25	27
660	645	632	0.49	1.8	27
661	646	630	1	0.9	27
662	636	638	1	2.1	27
663	648	637	0.7	1.35	27
664	634	628	0.7	2.1	27
665	648	630	0.49	1.65	27
666	640	630	1	2.1	27
667	635	633	0.49	1.35	27
668	630	628	1	2.1	27
669	628	626	0.7	1.95	27
670	649	626	0.7	1.65	27
671	630	642	0.343	1.05	27
672	638	650	1	2.25	27
673	647	648	0.343	1.05	27
674	631	627	0.343	1.95	27
675	643	633	0.49	1.5	27
676	653	674	0.7	2.25	28
677	675	666	0.49	1.5	28
678	663	668	0.7	1.8	28
679	670	652	0.7	1.5	28
680	661	651	0.49	0.75	28
681	666	657	1	1.5	28
682	656	656	0.117649	0.9	28
683	670	669	0.49	1.65	28
684	668	671	1	1.65	28
685	656	668	0.49	2.1	28
686	659	665	0.7	1.95	28
687	657	672	0.7	2.1	28
688	669	666	0.7	1.65	28
689	666	672	0.343	1.65	28
690	675	664	0.7	1.95	28
691	673	655	0.7	1.65	28
692	661	664	1	1.35	28
693	657	667	0.49	1.65	28
694	653	673	0.7	1.35	28
695	656	656	0.16807	1.35	28
696	674	672	0.2401	1.65	28
697	662	666	0.343	1.2	28
698	663	656	1	2.1	28
699	660	668	0.49	1.95	28
700	668	653	0.343	1.5	28
701	698	699	0.7	2.55	29
702	692	681	1	1.5	29
703	697	688	0.49	1.35	29
704	679	679	0.16807	0.75	29
705	693	687	0.49	2.1	29
706	679	686	0.49	2.25	29
707	684	686	0.7	2.1	29
708	676	685	1	2.85	29
709	678	681	0.7	1.65	29
710	692	684	0.49	1.05	29
711	693	687	0.49	1.8	29
712	691	676	0.49	2.4	29
713	685	697	0.7	2.1	29
714	681	686	1	1.2	29
715	678	689	0.49	1.65	29
716	691	696	0.16807	1.65	29
717	686	680	0.49	1.2	29
718	685	680	0.7	1.8	29
719	698	686	0.7	2.1	29
720	683	678	1	1.65	29
721	679	699	0.49	1.5	29
722	694	687	0.49	1.8	29
723	677	687	0.7	1.65	29
724	681	678	0.7	1.35	29
725	690	686	0.7	2.1	29
726	713	715	0.343	1.95	30
727	720	703	0.49	1.8	30
728	706	708	0.49	2.4	30
729	724	719	0.7	1.95	30
730	721	719	0.49	1.95	30
731	720	705	0.343	0.75	30
732	708	708	0.343	1.2	30
733	725	701	1	3	30
734	724	702	0.7	1.35	30
735	706	720	0.7	2.1	30
736	704	701	0.49	1.65	30
737	710	714	0.7	1.5	30
738	707	708	0.49	2.1	30
739	704	725	1	1.65	30
740	702	705	0.49	1.05	30
741	720	724	0.7	1.05	30
742	723	714	1	1.5	30
743	710	710	0.2401	0.6	30
744	724	718	0.49	1.5	30
745	705	701	1	2.7	30
746	724	717	0.49	1.35	30
747	725	714	0.49	1.5	30
748	724	720	0.7	1.5	30
749	721	720	0.49	1.5	30
750	702	716	1	3	30
751	746	745	0.49	2.1	31
752	739	727	0.49	1.2	31
753	743	749	0.7	1.5	31
754	733	742	0.343	1.65	31
755	741	749	0.117649	0.15	31
756	737	746	0.7	1.65	31
757	748	727	0.49	1.65	31
758	737	742	0.7	1.5	31
759	726	727	0.343	1.65	31
760	745	727	0.2401	1.95	31
761	742	740	0.7	1.65	31
762	728	731	1	1.8	31
763	737	734	0.49	1.35	31
764	745	744	0.49	1.5	31
765	744	727	0.49	1.35	31
766	742	742	0.7	1.05	31
767	734	736	1	1.95	31
768	750	738	0.343	1.2	31
769	742	741	1	1.35	31
770	742	734	0.49	1.65	31
771	737	736	0.7	1.95	31
772	734	744	0.343	0.9	31
773	734	744	0.49	1.2	31
774	746	744	0.343	1.2	31
775	750	737	0.49	1.95	31
776	769	752	0.7	1.2	32
777	771	769	0.49	1.5	32
778	773	756	0.7	1.5	32
779	767	766	0.7	1.35	32
780	774	763	0.49	1.65	32
781	757	756	0.49	1.5	32
782	762	771	1	1.8	32
783	772	756	1	1.95	32
784	768	758	0.49	1.5	32
785	767	758	1	1.05	32
786	768	771	0.7	1.5	32
787	773	756	0.7	1.65	32
788	770	754	0.117649	1.2	32
789	773	762	1	1.8	32
790	758	767	0.7	1.65	32
791	752	763	0.343	0.75	32
792	774	773	0.2401	0.75	32
793	769	751	0.7	1.65	32
794	769	769	0.49	0.75	32
795	767	767	0.343	0.9	32
796	765	775	0.49	2.1	32
797	753	769	0.343	0.75	32
798	769	754	0.49	1.8	32
799	766	775	0.343	1.2	32
800	754	754	0.2401	1.05	32
801	785	783	1	1.65	33
802	798	781	0.49	1.5	33
803	794	798	0.2401	1.35	33
804	782	779	0.49	1.65	33
805	789	781	0.49	1.2	33
806	798	793	0.7	1.5	33
807	785	800	0.7	1.2	33
808	780	794	0.7	1.8	33
809	798	776	0.343	1.35	33
810	778	783	0.49	1.35	33
811	782	789	0.2401	1.5	33
812	798	782	0.7	1.95	33
813	777	798	0.7	1.35	33
814	776	794	0.343	0.6	33
815	789	790	0.49	1.35	33
816	799	778	0.49	1.35	33
817	778	779	0.7	1.2	33
818	785	800	0.7	1.65	33
819	779	781	0.7	1.5	33
820	793	780	0.49	1.95	33
821	785	798	0.343	1.35	33
822	787	795	0.7	1.05	33
823	783	785	0.7	1.5	33
824	790	786	0.16807	1.5	33
825	783	782	1	1.65	33
826	801	825	0.7	1.05	34
827	818	818	0.49	0.9	34
828	825	825	0.16807	0.45	34
829	814	801	0.49	1.05	34
830	812	804	0.7	1.65	34
831	814	815	0.49	1.5	34
832	825	805	0.7	0.9	34
833	820	823	0.7	1.65	34
834	805	823	0.49	1.2	34
835	802	810	0.16807	0.9	34
836	810	801	0.7	1.05	34
837	801	805	0.49	0.75	34
838	809	819	0.49	2.1	34
839	822	825	0.7	1.5	34
840	813	817	0.7	0.9	34
841	803	806	0.343	1.35	34
842	823	814	0.49	0.9	34
843	819	817	0.343	1.2	34
844	808	822	1	1.95	34
845	804	806	0.7	2.1	34
846	820	815	0.7	1.65	34
847	804	822	0.7	1.35	34
848	823	825	0.343	1.2	34
849	802	815	0.49	1.65	34
850	813	806	0.7	1.35	34
851	833	847	1	1.8	35
852	832	829	0.7	1.35	35
853	832	836	0.7	1.35	35
854	839	847	0.7	1.5	35
855	826	834	0.7	1.2	35
856	837	847	0.343	1.05	35
857	834	845	0.7	1.95	35
858	832	847	1	0.9	35
859	846	827	0.7	1.5	35
860	829	828	0.7	1.5	35
861	847	830	0.7	1.2	35
862	837	833	0.49	1.2	35
863	832	846	1	1.05	35
864	845	842	0.7	1.95	35
865	847	848	1	1.5	35
866	831	834	0.49	1.05	35
867	840	843	0.49	1.35	35
868	844	836	0.7	1.5	35
869	840	844	1	1.5	35
870	840	826	1	1.2	35
871	839	828	0.16807	0.9	35
872	835	839	0.343	1.35	35
873	842	830	0.7	1.65	35
874	850	847	1	1.35	35
875	833	836	0.2401	0.6	35
876	868	859	0.343	1.5	36
877	863	852	0.7	0.9	36
878	863	858	0.7	0.6	36
879	851	853	0.7	1.5	36
880	854	865	1	1.35	36
881	855	851	0.49	1.35	36
882	867	853	0.49	1.05	36
883	874	858	0.7	1.05	36
884	874	857	0.343	1.5	36
885	863	867	1	1.2	36
886	870	869	0.49	0.9	36
887	854	861	0.7	0.9	36
888	860	868	1	1.35	36
889	851	854	0.7	1.65	36
890	870	860	0.7	1.35	36
891	863	860	0.49	1.05	36
892	868	857	1	1.8	36
893	857	873	0.49	2.1	36
894	870	864	0.7	1.65	36
895	857	868	1	1.8	36
896	854	855	0.7	1.5	36
897	874	853	0.7	1.05	36
898	867	852	0.49	1.2	36
899	873	864	0.7	1.2	36
900	854	863	0.49	0.9	36
901	890	878	0.7	0.6	37
902	897	880	1	1.35	37
903	888	880	1	1.8	37
904	890	888	0.49	0.9	37
905	879	890	0.7	1.05	37
906	889	883	1	1.05	37
907	883	890	0.7	1.05	37
908	889	885	1	1.95	37
909	899	887	1	1.8	37
910	900	883	0.343	1.2	37
911	884	879	0.49	1.5	37
912	887	879	0.7	1.5	37
913	886	877	0.7	0.9	37
914	896	895	0.2401	0.6	37
915	889	894	1	1.35	37
916	883	885	0.343	0.75	37
917	895	886	0.49	1.2	37
918	898	896	0.49	1.5	37
919	897	888	0.7	1.05	37
920	893	882	0.7	1.5	37
921	879	900	1	1.2	37
922	898	897	0.49	1.2	37
923	879	879	0.16807	0.75	37
924	899	878	1	1.5	37
925	887	882	0.7	0.75	37
926	921	913	0.7	0.75	38
927	921	909	0.49	0.9	38
928	905	924	1	1.05	38
929	903	904	0.343	0.9	38
930	912	909	0.7	1.2	38
931	920	916	0.49	1.05	38
932	924	901	1	1.2	38
933	909	905	0.49	1.35	38
934	902	902	0.49	0.75	38
935	925	906	1	1.05	38
936	924	921	0.7	1.05	38
937	915	921	1	1.35	38
938	919	925	0.7	1.05	38
939	918	907	0.343	1.35	38
940	911	920	0.49	1.35	38
941	915	924	1	1.2	38
942	925	921	1	1.2	38
943	904	921	0.7	1.35	38
944	915	916	1	1.65	38
945	917	910	0.49	1.35	38
946	903	905	0.7	1.65	38
947	914	908	0.49	1.5	38
948	922	914	0.49	1.05	38
949	912	915	1	1.2	38
950	924	905	1	1.2	38
951	941	944	0.7	0.75	39
952	926	932	1	0.6	39
953	932	931	1	1.5	39
954	938	944	0.49	1.2	39
955	943	948	0.49	1.5	39
956	950	936	0.343	0.75	39
957	932	931	1	1.05	39
958	950	940	1	1.8	39
959	938	950	1	0.9	39
960	942	938	0.7	1.2	39
961	941	932	0.49	0.75	39
962	949	942	0.7	0.6	39
963	938	936	1	1.95	39
964	931	942	1	1.2	39
965	932	930	0.7	0.75	39
966	943	941	1	1.8	39
967	932	927	0.7	1.2	39
968	933	928	0.49	1.2	39
969	945	944	0.7	1.35	39
970	933	932	0.7	1.35	39
971	926	933	1	1.5	39
972	926	931	0.7	1.5	39
973	937	945	0.49	1.2	39
974	938	940	0.49	0.75	39
975	928	944	0.7	1.2	39
976	958	959	0.7	1.2	40
977	972	970	0.49	1.05	40
978	963	958	0.49	1.35	40
979	972	951	0.7	1.2	40
980	954	971	0.7	1.05	40
981	968	951	0.49	1.05	40
982	962	962	0.343	0.3	40
983	963	952	0.7	1.2	40
984	966	974	0.49	1.35	40
985	952	964	1	0.75	40
986	972	960	1	1.35	40
987	960	963	0.49	1.65	40
988	973	973	0.2401	0.6	40
989	973	960	0.7	1.35	40
990	954	971	0.343	1.2	40
991	965	971	0.49	1.05	40
992	955	969	0.7	1.5	40
993	967	965	0.7	0.9	40
994	974	960	0.343	0.9	40
995	960	963	0.7	1.5	40
996	959	971	0.7	1.5	40
997	965	973	0.7	1.05	40
998	965	963	0.7	1.2	40
999	971	956	0.49	1.2	40
1000	975	966	0.7	1.2	40
1001	993	982	0.7	1.2	41
1002	988	993	0.7	1.2	41
1003	990	993	0.7	1.5	41
1004	977	1000	0.343	0.9	41
1005	983	986	1	0.9	41
1006	983	984	1	1.5	41
1007	999	976	0.7	1.2	41
1008	986	992	0.49	1.5	41
1009	1000	999	0.49	1.35	41
1010	985	989	0.7	1.2	41
1011	996	994	0.7	1.35	41
1012	986	985	1	1.65	41
1013	983	979	0.7	0.6	41
1014	986	995	0.343	1.05	41
1015	986	986	0.7	0.6	41
1016	999	989	0.7	1.5	41
1017	980	981	0.7	1.2	41
1018	991	994	0.7	1.5	41
1019	995	992	1	2.1	41
1020	978	1000	0.7	1.2	41
1021	989	999	0.7	1.5	41
1022	983	984	0.7	1.35	41
1023	989	980	0.49	0.6	41
1024	991	976	0.2401	0.9	41
1025	987	985	0.7	1.2	41
1026	1011	1020	0.7	1.35	42
1027	1021	1019	0.49	1.65	42
1028	1020	1008	0.7	1.8	42
1029	1016	1017	0.7	1.65	42
1030	1021	1008	0.2401	1.2	42
1031	1023	1001	0.7	0.9	42
1032	1012	1009	1	1.8	42
1033	1015	1021	0.49	1.35	42
1034	1006	1019	0.343	0.9	42
1035	1012	1023	0.49	1.35	42
1036	1014	1019	0.2401	1.05	42
1037	1010	1020	1	1.5	42
1038	1002	1021	0.7	1.2	42
1039	1006	1010	0.7	1.5	42
1040	1016	1009	1	1.35	42
1041	1011	1002	0.49	0.9	42
1042	1020	1019	0.7	1.65	42
1043	1016	1023	0.49	1.05	42
1044	1022	1012	0.7	1.05	42
1045	1022	1024	0.49	1.5	42
1046	1021	1014	0.7	1.5	42
1047	1007	1008	0.343	1.2	42
1048	1008	1010	1	1.2	42
1049	1022	1010	1	1.35	42
1050	1011	1010	1	1.5	42
1051	1038	1027	0.7	1.65	43
1052	1027	1027	0.117649	0.75	43
1053	1048	1032	0.7	1.65	43
1054	1050	1028	1	1.65	43
1055	1041	1037	0.7	1.05	43
1056	1049	1035	0.7	1.65	43
1057	1038	1049	1	1.2	43
1058	1043	1032	0.49	1.2	43
1059	1031	1039	0.7	1.35	43
1060	1028	1046	0.2401	1.2	43
1061	1038	1033	0.7	1.5	43
1062	1046	1026	0.7	1.35	43
1063	1046	1028	1	1.65	43
1064	1050	1027	0.7	0.75	43
1065	1033	1042	0.7	2.1	43
1066	1048	1039	0.343	1.2	43
1067	1031	1041	0.2401	0.6	43
1068	1040	1033	1	1.35	43
1069	1032	1037	1	2.1	43
1070	1026	1026	0.117649	0.3	43
1071	1044	1046	0.7	1.35	43
1072	1038	1028	0.7	1.35	43
1073	1041	1048	1	1.05	43
1074	1044	1031	1	1.5	43
1075	1050	1046	0.49	0.75	43
1076	1067	1056	0.343	0.6	44
1077	1068	1062	0.49	0.9	44
1078	1051	1057	0.49	0.75	44
1079	1053	1075	0.49	1.35	44
1080	1057	1071	0.49	1.35	44
1081	1071	1073	0.7	1.2	44
1082	1064	1057	0.7	0.75	44
1083	1057	1055	0.7	0.9	44
1084	1061	1073	0.49	1.5	44
1085	1071	1074	0.343	0.6	44
1086	1071	1074	0.7	1.2	44
1087	1068	1069	0.343	1.65	44
1088	1063	1063	0.343	0.9	44
1089	1067	1066	1	1.5	44
1090	1069	1055	0.343	1.2	44
1091	1075	1063	0.7	0.9	44
1092	1068	1063	0.7	1.05	44
1093	1067	1055	0.343	0.75	44
1094	1055	1063	0.7	1.2	44
1095	1061	1072	0.7	1.2	44
1096	1061	1055	1	1.65	44
1097	1072	1074	0.343	0.9	44
1098	1057	1061	0.7	1.35	44
1099	1068	1062	0.2401	1.2	44
1100	1057	1069	0.7	1.95	44
1101	1096	1096	0.49	0.75	45
1102	1095	1091	1	0.9	45
1103	1083	1081	0.49	0.9	45
1104	1078	1095	0.7	0.9	45
1105	1083	1092	1	1.35	45
1106	1088	1094	0.7	1.5	45
1107	1083	1099	0.7	1.35	45
1108	1092	1094	0.7	1.35	45
1109	1076	1085	0.49	1.05	45
1110	1083	1100	0.7	1.2	45
1111	1091	1084	1	1.5	45
1112	1087	1092	0.7	1.05	45
1113	1091	1084	1	1.65	45
1114	1081	1093	0.49	0.9	45
1115	1094	1088	0.49	1.2	45
1116	1077	1087	0.343	1.8	45
1117	1090	1086	0.7	1.05	45
1118	1090	1097	1	1.65	45
1119	1096	1080	0.49	1.35	45
1120	1092	1082	0.7	1.2	45
1121	1081	1076	0.49	1.2	45
1122	1084	1084	0.16807	0.9	45
1123	1082	1082	0.49	0.3	45
1124	1081	1083	1	1.2	45
1125	1080	1096	0.7	1.95	45
1126	1102	1120	0.7	0.9	46
1127	1117	1106	0.7	1.05	46
1128	1105	1115	0.343	1.05	46
1129	1111	1103	1	1.8	46
1130	1125	1111	0.7	1.35	46
1131	1118	1103	0.7	1.5	46
1132	1123	1118	0.7	0.9	46
1133	1102	1122	0.49	1.05	46
1134	1111	1120	0.7	0.6	46
1135	1107	1114	0.7	1.2	46
1136	1108	1124	0.7	1.2	46
1137	1118	1115	0.49	1.05	46
1138	1112	1108	0.7	1.35	46
1139	1113	1113	0.7	1.2	46
1140	1121	1108	1	1.35	46
1141	1106	1118	1	0.9	46
1142	1118	1121	1	1.65	46
1143	1113	1116	0.7	1.65	46
1144	1104	1110	1	0.6	46
1145	1113	1123	1	1.05	46
1146	1107	1120	0.49	0.75	46
1147	1106	1117	0.7	1.2	46
1148	1124	1113	1	1.5	46
1149	1113	1105	0.49	1.65	46
1150	1119	1118	0.7	1.95	46
1151	1132	1144	1	1.2	47
1152	1140	1147	0.7	1.05	47
1153	1135	1137	0.7	1.95	47
1154	1142	1131	0.343	1.05	47
1155	1150	1126	1	1.5	47
1156	1140	1133	1	1.95	47
1157	1134	1141	1	0.9	47
1158	1149	1144	1	1.2	47
1159	1136	1129	0.7	1.2	47
1160	1129	1147	1	1.5	47
1161	1148	1136	0.49	0.9	47
1162	1144	1150	1	1.2	47
1163	1137	1143	1	1.2	47
1164	1136	1133	0.49	1.05	47
1165	1128	1143	0.7	0.9	47
1166	1135	1141	0.7	0.6	47
1167	1145	1145	1	0.75	47
1168	1139	1144	1	1.05	47
1169	1144	1130	0.7	0.75	47
1170	1139	1140	1	1.35	47
1171	1143	1132	1	1.2	47
1172	1130	1129	1	1.65	47
1173	1135	1147	0.49	1.35	47
1174	1140	1150	0.7	1.8	47
1175	1143	1149	0.343	1.5	47
1176	1163	1152	1	1.05	48
1177	1168	1171	1	0.9	48
1178	1160	1156	1	1.65	48
1179	1154	1156	0.7	1.35	48
1180	1171	1151	0.7	0.6	48
1181	1156	1159	0.7	0.9	48
1182	1166	1174	0.7	1.5	48
1183	1171	1162	0.7	0.75	48
1184	1153	1171	0.7	1.5	48
1185	1166	1172	0.7	0.75	48
1186	1170	1155	0.7	1.05	48
1187	1171	1152	0.7	0.75	48
1188	1162	1157	0.49	1.05	48
1189	1171	1171	0.7	0.45	48
1190	1156	1170	1	0.9	48
1191	1174	1167	0.7	1.05	48
1192	1163	1151	0.7	0.9	48
1193	1156	1169	1	1.8	48
1194	1172	1163	1	1.35	48
1195	1162	1173	0.49	1.05	48
1196	1163	1168	1	0.9	48
1197	1171	1155	1	0.9	48
1198	1162	1163	0.49	1.05	48
1199	1154	1155	0.7	1.2	48
1200	1164	1161	0.49	1.05	48
1201	1192	1195	0.49	0.9	49
1202	1194	1193	0.49	1.05	49
1203	1185	1186	1	1.05	49
1204	1191	1176	1	1.35	49
1205	1179	1196	1	0.9	49
1206	1191	1183	0.49	0.75	49
1207	1179	1199	0.7	1.05	49
1208	1182	1194	0.7	1.35	49
1209	1196	1180	1	0.6	49
1210	1187	1199	1	1.05	49
1211	1179	1179	0.16807	0.75	49
1212	1179	1189	1	1.05	49
1213	1190	1181	1	0.9	49
1214	1189	1176	1	0.9	49
1215	1189	1176	1	1.2	49
1216	1198	1200	1	1.65	49
1217	1179	1190	1	1.5	49
1218	1199	1196	1	1.65	49
1219	1197	1196	1	0.6	49
1220	1182	1193	1	1.65	49
1221	1180	1196	1	1.35	49
1222	1194	1184	0.7	1.5	49
1223	1192	1194	0.7	1.05	49
1224	1193	1183	1	1.65	49
1225	1199	1188	0.7	1.5	49
1226	1204	1209	1	1.05	50
1227	1202	1205	0.7	1.2	50
1228	1207	1213	0.7	1.35	50
1229	1221	1219	1	0.9	50
1230	1201	1212	1	1.2	50
1231	1222	1220	0.7	1.35	50
1232	1202	1208	0.7	1.5	50
1233	1212	1219	0.7	0.45	50
1234	1221	1206	0.7	1.35	50
1235	1203	1214	1	0.75	50
1236	1213	1216	1	1.2	50
1237	1204	1223	1	1.5	50
1238	1208	1204	0.7	0.9	50
1239	1205	1204	0.7	1.2	50
1240	1219	1213	0.7	0.6	50
1241	1205	1210	1	0.9	50
1242	1214	1220	0.7	0.75	50
1243	1205	1205	1	0.45	50
1244	1217	1224	0.2401	0.9	50
1245	1215	1212	1	0.9	50
1246	1206	1209	0.7	0.45	50
1247	1217	1218	0.49	0.6	50
1248	1204	1204	0.49	0.75	50
1249	1223	1215	1	1.35	50
1250	1220	1215	0.7	0.6	50
